# Supplementary material for: Effects of Resveratrol on MCP-1/CCL2-Related Readouts in Preclinical Animal Models: A Systematic Review and Meta-Analysis
Source: Biomedicines. 2026 Jun 4;14(6):1285. doi: 10.3390/biomedicines14061285 (PMC13297441; doi:10.3390/biomedicines14061285)
Supplement: Supplementary file 1 [file biomedicines-14-01285-s001.zip]

Archive with 2 entries (2 files):
- SF1.pdf
- Supplementary Worksheets.xlsx
