# Supplementary material for: Effects of Resveratrol on MCP-1/CCL2-Related Readouts in Preclinical Animal Models: A Systematic Review and Meta-Analysis
Source: Biomedicines. 2026 Jun 4;14(6):1285. doi: 10.3390/biomedicines14061285 (PMC13297441; doi:10.3390/biomedicines14061285)
Supplement: Supplementary file 1 [file biomedicines-14-01285-s001.zip › Supplementary Worksheets.xlsx]

## Sheet: S1 Records screened
Study ID	Decision	Experimental model	Key outcomes	Rationale (academic English)
Liu_2017	Include	Mouse (TNF-α induced)	ICAM-1, Monocyte adhesion	Included because this is an in vivo animal study administering resveratrol and reporting relevant endpoints (key outcomes: ICAM-1, Monocyte adhesion).
Hong_2013	Include	Rat (Kidney stones)	MCP-1, ROS, SOD, MDA	Included because this is an in vivo animal study administering resveratrol and reporting relevant endpoints (key outcomes: MCP-1, ROS, SOD, MDA).
Wang_2023	Include	Mouse (Obesity-lymphoma)	Macrophage polarization	Included because this is an in vivo animal study administering resveratrol and reporting relevant endpoints (key outcomes: Macrophage polarization).
Cai_2020	Include	Rat/Mouse (IDD model)	MCP-1, SIRT1	Excluded because the evidence is limited to in vitro cell-based experiments (no whole-organism in vivo administration).
Chun_2012	Include	Rat (Acute PTE)	MCP-1, p38 MAPK	Included because this is an in vivo animal study administering resveratrol and reporting relevant endpoints (key outcomes: MCP-1, p38 MAPK).
Wang_2019	Include	Mouse (Gouty arthritis)	MCP-1, TNF-α, IL-1β	Included because this is an in vivo animal study administering resveratrol and reporting relevant endpoints (key outcomes: MCP-1, TNF-α, IL-1β).
Zhang_2025	Include	Rat (Depression)	SIRT1, Inflammatory response	Included because this is an in vivo animal study administering resveratrol and reporting relevant endpoints (key outcomes: SIRT1, Inflammatory response).
Lin_2019	Include	Rat (Acute PTE)	MCP-1	Included because this is an in vivo animal study administering resveratrol and reporting relevant endpoints (key outcomes: MCP-1).
Vasamsetti_2016	Include	Mouse (ApoE-/-)	Plaque, Monocyte infiltration	Included because this is an in vivo animal study administering resveratrol and reporting relevant endpoints (key outcomes: Plaque, Monocyte infiltration).
Seo_2019	Include	Mouse (Carotid ligation)	ICAM-1, Monocyte adhesion	Included because this is an in vivo animal study administering resveratrol and reporting relevant endpoints (key outcomes: ICAM-1, Monocyte adhesion).
Pan_2014	Include	Rat (High-fat diet)	MCP-1, MDA, SOD, TNF-α	Included because this is an in vivo animal study administering resveratrol and reporting relevant endpoints (key outcomes: MCP-1, MDA, SOD, TNF-α).
Huang_2020	Include	Mouse (Rotavirus)	MCP-1, TNF-α, IL-10	Included because this is an in vivo animal study administering resveratrol and reporting relevant endpoints (key outcomes: MCP-1, TNF-α, IL-10).
Mostafa_2024	Include	Mouse (Schistosoma)	MCP-1, TNF-α, Collagen	Included because this is an in vivo animal study administering resveratrol and reporting relevant endpoints (key outcomes: MCP-1, TNF-α, Collagen).
Kisioglu_2024	Include	Mouse (High-fat/fructose)	MCP-1, IL-6, TNF-α	Included because this is an in vivo mouse diet-induced neuroinflammation model with endpoints aligned to the inclusion criteria.
Liu_2022	Include	Rat (CTEPH model)	MCP-1, SOD, inflammation	Included because this is an in vivo animal study administering resveratrol and reporting relevant endpoints (key outcomes: MCP-1, SOD, inflammation).
Sun_2024	Include	Rat (Diabetic Nephropathy)	MCP-1, TNF-α, SOD, MDA	Included because this is an in vivo animal study administering resveratrol and reporting relevant endpoints (key outcomes: MCP-1, TNF-α, SOD, MDA).
Benvenga_2020	Include	Mouse (Cadmium toxicity)	MCP-1, CXCL10	Included because, despite a primary focus on selenium/myo-inositol, the study contains a standalone resveratrol arm that enables extraction of resveratrol-specific effects.
Kimura_2016	Include	Mouse (Tumor model)	MCP-1, M2 Macrophage	Included because this in vivo mouse tumor model explicitly evaluates resveratrol-mediated suppression of M2 macrophage polarization and MCP-1.
Ding_2022	Include	Mouse (Diabetic wound)	TNF-α, IL-1β, M2 polarization	Included because this is an in vivo diabetic mouse wound-healing model evaluating inflammatory endpoints and macrophage polarization (M1/M2).
Chen_2023	Include	Mouse (PRV infection)	MCP-1, IL-6, Microglia	Included because this in vivo mouse viral encephalitis model assesses microglial (brain macrophage) responses and MCP-1.
Li_2016	Include	Mouse (High-fat diet)	MCP-1, TNF-α, Fibrosis	Included because this is an in vivo animal study administering resveratrol and reporting relevant endpoints (key outcomes: MCP-1, TNF-α, Fibrosis).
Gualdoni_2014	Include	Human Volunteers	TNF-α, IL-10	Included because this is a human intervention study reporting relevant inflammatory endpoints (key outcomes: TNF-α, IL-10).
Shevelev_2020	Include	Rat (Wound healing)	Macrophage infiltration	Included because this in vivo rat wound infection/healing model reports changes in macrophage infiltration.
Lee_2018	Include	Mouse (Pneumonia)	Leukocyte count (BALF)	Included because, although much of the study is cell-based, it reports in vivo mouse BALF leukocyte outcomes relevant to inflammation.
Shi_2025	Include	Mouse (Neurotoxicity)	CCL2 (MCP-1), Microglia	Included because this is an in vivo animal study administering resveratrol and reporting relevant endpoints (key outcomes: CCL2 (MCP-1), Microglia).
Guo_2014	Include	Mouse (db/db Diabetes)	MCP-1, VCAM-1, Macrophage	Included because this in vivo diabetic (db/db) mouse study directly quantifies aortic MCP-1 and macrophage infiltration (core in vivo evidence).
Han_2013	Include	Mouse (Anaphylaxis)	MCP-1, Histamine	Included because this is an in vivo animal study administering resveratrol and reporting relevant endpoints (key outcomes: MCP-1, Histamine).
Wang_2013	Include	Mouse (HFD Obesity)	Oxidative stress, Treg	Included because this is an in vivo animal study administering resveratrol and reporting relevant endpoints (key outcomes: Oxidative stress, Treg).
Li_2020	Include	Rat (Ovariectomized/Obese)	MCP-1, TNF-α	Included because this is an in vivo animal study administering resveratrol and reporting relevant endpoints (key outcomes: MCP-1, TNF-α).
Wu_2016	Include	Rat (PKD)	MCP-1, TNF-α, Macrophage	Included because this is an in vivo animal study administering resveratrol and reporting relevant endpoints (key outcomes: MCP-1, TNF-α, Macrophage).
Yang_2016	Include	Rat (UUO Kidney)	MCP-1, NF-κB	Included because this is an in vivo animal study administering resveratrol and reporting relevant endpoints (key outcomes: MCP-1, NF-κB).
Xue_2016	Include	Rat (Hypertension)	MCP-1, ICAM-1, IL-6	Included because this is an in vivo animal study administering resveratrol and reporting relevant endpoints (key outcomes: MCP-1, ICAM-1, IL-6).
Palmieri_2011	Include	Rat (AAA model)	Macrophage infiltration, TNF-α	Included because this is an in vivo animal study administering resveratrol and reporting relevant endpoints (key outcomes: Macrophage infiltration, TNF-α).
Ullevig_2011	Include	Mouse (Diabetes/Atherosclerosis)	Monocyte recruitment	Included because this is an in vivo diabetic/atherosclerosis mouse model with monocyte recruitment endpoints; resveratrol serves as an in vivo comparator to ursolic acid.
Nallasamy_2021	Include	Mouse (TNF-α induced)	Monocyte adhesion, VCAM-1	Included because this is an in vivo animal study administering resveratrol and reporting relevant endpoints (key outcomes: Monocyte adhesion, VCAM-1).
Cheresh_2021	Include	Mouse (Pulmonary Fibrosis)	Monocyte recruitment	Included because this is an in vivo animal study administering resveratrol and reporting relevant endpoints (key outcomes: Monocyte recruitment).
Bereswill_2010	Include	Mouse (Ileitis)	MCP-1, IL-6	Included because this in vivo mouse ileitis model reports that resveratrol significantly reduces MCP-1.
Lomholt_2018	Include	Human (Ex vivo)	MCP-1	Included (with caveat) because this ex vivo study uses patient synovial-fluid cells with clinical relevance; consider sensitivity analyses or using as supportive evidence.
Dong_2019	Include	Rat (Diabetic Retinopathy)	MCP-1, VEGF, TNF-α	Included because this is an in vivo animal study administering resveratrol and reporting relevant endpoints (key outcomes: MCP-1, VEGF, TNF-α).
Chen_2019	Include	Rat (Diabetic Retinopathy)	MCP-1, PON1	Included because this is an in vivo animal study administering resveratrol and reporting relevant endpoints (key outcomes: MCP-1, PON1).
Carbone_2018	Include	Mouse (Contact Hypersensitivity)	T cell infiltration	Included because this in vivo mouse contact hypersensitivity model shows reduced inflammatory cell infiltration with resveratrol.
Wang_2021	Include	Mouse (Cadmium Placental toxicity)	MCP-1, TNF-α	Included because this is an in vivo animal study administering resveratrol and reporting relevant endpoints (key outcomes: MCP-1, TNF-α).
de_2019	Include	Mouse (ALI)	Leukocyte accumulation, MCP-1	Included because this is an in vivo animal study administering resveratrol and reporting relevant endpoints (key outcomes: Leukocyte accumulation, MCP-1).
Espinoza_2017	Include	Human RCT	MCP-1, TNF-α, T cells	Included because this randomized controlled trial in healthy volunteers (oral resveratrol 1,000 mg/day) measured plasma MCP-1 and TNF-α.
Zhang_2022	Include	Mouse (Pancreatitis)	MCP-1, NF-κB, Gut microbiota	Included because this is an in vivo animal study administering resveratrol and reporting relevant endpoints (key outcomes: MCP-1, NF-κB, Gut microbiota).
Murphy_2018	Include	Mouse (Implant)	MCP-1, Monocyte numbers	Included because this in vivo mouse implant/scaffold model reports reduced MCP-1 with locally released resveratrol (flag for local delivery in subgroup analyses).
Izquierdo_2021	Include	Mouse (SAMP8)	MCP-1, Cognition	Included because this in vivo SAMP8 mouse model evaluates maternal resveratrol supplementation and reports offspring cognition and MCP-1 outcomes.
Khodabandehloo_2018	Include	Human RCT (Diabetes)	CD14+CD16+ Monocytes, MCP-1	Included because this randomized controlled trial in patients with diabetes used resveratrol monotherapy (800 mg/day) and measured circulating monocyte subsets and MCP-1; the null finding is important for unbiased meta-analysis.
Ergenoğlu_2013	Include	Rat (Endometriosis)	MCP-1, VEGF	Included because this is an in vivo animal study administering resveratrol and reporting relevant endpoints (key outcomes: MCP-1, VEGF).
Kubota_2009	Include	Mouse (Uveitis)	MCP-1, ICAM-1	Included because this in vivo mouse uveitis model reports reduced retinal MCP-1 (and related inflammatory markers).
Huo_2019	Include	Rat (Diabetes/CHD)	MCP-1, TNF-α	Included because this is an in vivo animal study administering resveratrol and reporting relevant endpoints (key outcomes: MCP-1, TNF-α).
Kim_2011	Include	Mouse (Obesity)	MCP-1, TNF-α	Included because this is an in vivo animal study administering resveratrol and reporting relevant endpoints (key outcomes: MCP-1, TNF-α).
Berbée_2013	Include	Mouse (Atherosclerosis)	Macrophage function	Included because this is an in vivo animal study administering resveratrol and reporting relevant endpoints (key outcomes: Macrophage function).
Riveiro-Naveira_2016	Include	Rat (Arthritis)	MCP-1, CD68	Included because this is an in vivo animal study administering resveratrol and reporting relevant endpoints (key outcomes: MCP-1, CD68).
Kaneko_2011	Include	Mouse (AAA)	MCP-1, Macrophage	Included because this in vivo abdominal aortic aneurysm model reports reduced macrophage infiltration and MCP-1 with resveratrol.
Liu_2019	Include	Mouse (MI)	MCP-1, M1/M2	Included because this is an in vivo animal study administering resveratrol and reporting relevant endpoints (key outcomes: MCP-1, M1/M2).
de_2018	Include	Rat (Meningitis)	CCL2 (MCP-1)	Included because this is an in vivo animal study administering resveratrol and reporting relevant endpoints (key outcomes: CCL2 (MCP-1)).
Deng_2015	Include	Rat (Vascular injury)	MCP-1, Inflammasome	Included because this in vivo rat vascular injury model (high-cholesterol/vitamin D-induced) shows suppression of inflammasome activation and MCP-1 with resveratrol.
Zhang_2013	Include	Rat (Balloon injury)	MCP-1, NF-κB	Included because this is an in vivo animal study administering resveratrol and reporting relevant endpoints (key outcomes: MCP-1, NF-κB).
Cheng_2020	Include	Piglet (IUGR)	Hepatic MCP-1	Included because this is an in vivo animal study administering resveratrol and reporting relevant endpoints (key outcomes: Hepatic MCP-1).
Long_2021	Include	Rat (OA)	Serum MCP-1	Included because this is an in vivo animal study administering resveratrol and reporting relevant endpoints (key outcomes: Serum MCP-1).
Gómez-Zorita_2013	Include	Rat (Zucker/Obese)	Serum MCP-1	Included because this is an in vivo animal study administering resveratrol and reporting relevant endpoints (key outcomes: Serum MCP-1).
Matos_2012	Include	Rabbit (Atherosclerosis)	MCP-1	Included because this is an in vivo animal study administering resveratrol and reporting relevant endpoints (key outcomes: MCP-1).
Chiba_2015	Include	Rat (SHRSP)	Plasma MCP-1	Included because this is an in vivo animal study administering resveratrol and reporting relevant endpoints (key outcomes: Plasma MCP-1).
Huang_2017	Include	Mouse (Hepatitis)	MCP-1, Macrophage	Included because this is an in vivo animal study administering resveratrol and reporting relevant endpoints (key outcomes: MCP-1, Macrophage).
Rius_2010	Include	Mouse (Vascular)	MCP-1, Leukocyte adhesion	Included because the study compares cis- versus trans-resveratrol and demonstrates that the trans isomer effectively reduces MCP-1.
Kolahdouz-Mohammadi_2021	Exclude	Human Cells (Ex vivo)	MCP-1, IL-6	Excluded because the evidence is limited to ex vivo/in vitro cell-based experiments (no whole-organism in vivo administration).
Cicha_2011	Exclude	Cell-only (HUVEC/THP-1)	MCP-1, Chemotaxis	Excluded because the evidence is limited to in vitro cell-based experiments (no whole-organism in vivo administration).
Cullen_2007 (A)	Exclude	Cell-only (HUVEC)	MCP-1	Excluded because the evidence is limited to in vitro cell-based experiments (no whole-organism in vivo administration).
Al-Nasser_2024	Exclude	Cell-only (THP-1)	CCL2, Cytokines	Excluded because the evidence is limited to in vitro cell-based experiments (no whole-organism in vivo administration).
Gołąbek-Grenda_2024	Exclude	Co-culture (Cells)	ROS, IL-6	Excluded because the evidence is limited to in vitro cell-based experiments (no whole-organism in vivo administration).
Kumar_2023	Exclude	Cell-only (Macrophages)	ROS, Viral load	Excluded because the evidence is limited to in vitro cell-based experiments (no whole-organism in vivo administration).
Cullen_2007 (B)	Exclude	Cell-only (THP-1)	CCR2	Excluded because the evidence is limited to in vitro cell-based experiments (no whole-organism in vivo administration).
Zhang_2024	Exclude	In silico (Bioinformatics)	Ccl2, Esr1	Excluded because the study is primarily in silico (bioinformatics/molecular docking/network pharmacology) without in vivo intervention evidence.
Dong_2014	Exclude	Cell-only (THP-1)	MCP-1, Lipid	Excluded because the evidence is limited to in vitro cell-based experiments (no whole-organism in vivo administration).
Wakabayashi_2013	Exclude	Cell-only (HCASMCs)	MCP-1, IL-6	Excluded because the evidence is limited to in vitro cell-based experiments (no whole-organism in vivo administration).
Park_2009	Exclude	Cell-only (Macrophages)	ROS, MCP-1	Excluded because the evidence is limited to in vitro cell-based experiments (no whole-organism in vivo administration).
Latruffe_2015	Exclude	Review	N/A	Excluded because this is a review article (no primary experimental intervention data).
Prasad_2012	Exclude	Review	N/A	Excluded because this is a review article (no primary experimental intervention data).
Lee_2011	Exclude	Rat Slice Culture (Ex vivo)	MCP-1, TNF-α	Excluded because this is an ex vivo tissue-slice culture rather than a systemic in vivo administration model.
Liang_2022	Exclude	In silico / Cell line	N/A	Excluded because the study is primarily in silico (bioinformatics/molecular docking/network pharmacology) without in vivo intervention evidence.
Zhang_2022	Exclude	Mouse / Cell	TNF-α, MCP-1	Excluded because, although in vivo data are present, the primary focus is on combination (“combined”) synergy; outcomes attributable to resveratrol alone are unclear or not central.
Hilliard_2025	Exclude	Review	N/A	Excluded because this is a review article (no primary experimental intervention data).
Wang_2014	Exclude	Review	N/A	Excluded because this is a review article (no primary experimental intervention data).
Zhao_2018	Exclude	Cell-only (Astrocytes/Microglia)	TNF-α, MCP-1	Excluded because the evidence is limited to in vitro cell-based experiments (no whole-organism in vivo administration).
Schueller_2015	Exclude	Cell-only (U-937)	MCP-1, IL-8	Excluded because the evidence is limited to in vitro cell-based experiments (no whole-organism in vivo administration).
Fernandes_2025	Exclude	Human PBMCs (Ex vivo)	CCL2, SIRT1	Excluded because this is a cell-/tissue-based ex vivo study rather than a whole-organism in vivo administration model.
Zhu_2008	Exclude	Cell-only (Adipocytes)	MCP-1	Excluded because the evidence is limited to in vitro cell-based experiments (no whole-organism in vivo administration).
Peters_2022	Exclude	Cell-only (MDMs)	HIV latency	Excluded because the evidence is limited to in vitro cell-based experiments (no whole-organism in vivo administration).
Zunino_2018	Exclude	Cell-only (THP-1)	IL-1β, TLR2	Excluded because the evidence is limited to in vitro cell-based experiments (no whole-organism in vivo administration).
Shipelin_2023	Exclude	Rat	Cytokines	Excluded because resveratrol was administered as part of a multi-component combination/mixture/extract, confounding attribution to resveratrol alone.
Heredia_2000	Exclude	Cell-only (PBMC)	Viral replication	Excluded because the evidence is limited to in vitro cell-based experiments (no whole-organism in vivo administration).
Zhang_2021	Exclude	Cell-only (THP-1)	MCP-1, NF-κB	Excluded because the evidence is limited to in vitro cell-based experiments (no whole-organism in vivo administration).
Pinheiro_2019	Exclude	Monocyte cultures	MCP-1, TNF-α	Excluded because the evidence is limited to in vitro cell-based experiments (no whole-organism in vivo administration).
Ferrero_1998	Exclude	Cell-only (HUVEC)	ICAM-1	Excluded because the evidence is limited to in vitro cell-based experiments (no whole-organism in vivo administration).
Bruckbauer_2012	Exclude	Mouse (DIO)	Insulin sensitivity	Excluded because the study does not meet the predefined inclusion criteria for in vivo resveratrol monotherapy evidence.
Lee_2010	Exclude	Rat Slice Culture	MCP-1	Excluded because this is an ex vivo tissue-slice culture rather than a systemic in vivo administration model.
Tran_2017	Exclude	Human Tissue Explants	MCP-1, IL-8	Excluded because the study does not meet the predefined inclusion criteria for in vivo resveratrol monotherapy evidence.
Zheng_2021	Exclude	In silico	N/A	Excluded because this is an in silico network pharmacology/bioinformatics study without wet-lab in vivo validation.
Schwager_2017	Exclude	Cell-only	MCP-1, IL-6	Excluded because the evidence is limited to in vitro cell-based experiments (no whole-organism in vivo administration).
Na_2014	Exclude	Mouse	MCP-1	Excluded because resveratrol was administered as part of a multi-component combination/mixture/extract, confounding attribution to resveratrol alone.
Kim_2007	Exclude	Cell-only	Adhesion	Excluded because the evidence is limited to in vitro cell-based experiments (no whole-organism in vivo administration).
Zhao_2017	Exclude	Rat	MCP-1	Excluded because resveratrol was administered as part of a multi-component combination/mixture/extract, confounding attribution to resveratrol alone.
Yao_2018	Exclude	Cell-only	MCP-1	Excluded because the evidence is limited to in vitro cell-based experiments (no whole-organism in vivo administration).
Lai_2019	Exclude	Cell-only	VCAM-1	Excluded because the evidence is limited to in vitro cell-based experiments (no whole-organism in vivo administration).
Lu_2010	Exclude	Cell-only	MCP-1	Excluded because the evidence is limited to in vitro cell-based experiments (no whole-organism in vivo administration).
Kayashima_2017	Exclude	Drosophila	Lifespan	Excluded because this is a non-mammalian (Drosophila) model outside the target in vivo mammalian evidence base.
Norata_2007	Exclude	Mouse	MCP-1	Excluded because resveratrol was administered as part of the P183/1 mixture (multi-component formulation), not as purified resveratrol alone.
Bhattarai_2020	Exclude	Cell-only	ROS, MCP-1	Excluded because this is an in vitro cell study using a commercial product (“Resvega”), confounding attribution to purified resveratrol.
Ye_2024	Exclude	Mouse	Adipokines	Excluded because the primary intervention is a traditional Chinese medicine formula (“Qingluo Yin”); resveratrol is used only as an in vitro comparator.
Rabbani_2021	Exclude	Human	Glucose	Excluded because resveratrol was administered as part of a multi-component combination/mixture/extract, confounding attribution to resveratrol alone.
Bilotta_2021	Exclude	Cell-only	Cytokines	Excluded because the evidence is limited to in vitro cell-based experiments (no whole-organism in vivo administration).
Aranaz_2017	Exclude	Rat	MCP-1	Excluded because the study does not meet the predefined inclusion criteria for in vivo resveratrol monotherapy evidence.
Vors_2018	Exclude	Human	Inflammation	Excluded because resveratrol was administered as part of a multi-component combination/mixture/extract, confounding attribution to resveratrol alone.
Ryyti_2022	Exclude	Cell-only	M1/M2 polarization	Excluded because the evidence is limited to in vitro cell-based experiments (no whole-organism in vivo administration).
Jesus_2023	Exclude	Cell-only	CD54, CD86	Excluded because the evidence is limited to in vitro cell-based experiments (no whole-organism in vivo administration).
Warnke_2016	Exclude	Cell-only	Adipokines	Excluded because the evidence is limited to in vitro cell-based experiments (no whole-organism in vivo administration).
Chu_2018	Exclude	Cell-only (EPCs)	ICAM-1, MCP-1	Excluded because the evidence is limited to in vitro cell-based experiments (no whole-organism in vivo administration).
Chuang_2010	Exclude	Cell-only (Adipocytes)	MCP-1, IL-6	Excluded because the evidence is limited to in vitro cell-based experiments (no whole-organism in vivo administration).
Carluccio_2003	Exclude	Cell-only (HUVEC)	VCAM-1, Monocyte adhesion	Excluded because the evidence is limited to in vitro cell-based experiments (no whole-organism in vivo administration).
Park_2012	Exclude	Cell-only (Macrophage)	MCP-1, NO	Excluded because the evidence is limited to in vitro cell-based experiments (no whole-organism in vivo administration).
Panickar_2015	Exclude	Cell-only (Endothelial)	Cell swelling	Excluded because the evidence is limited to in vitro cell-based experiments (no whole-organism in vivo administration).
Dugas_2010	Exclude	Cell-only (Retinal)	VEGF, MCP-1	Excluded because the evidence is limited to in vitro cell-based experiments (no whole-organism in vivo administration).
Matilla_2019	Exclude	Human Biopsy + Cell	MCP-1, Oxidative stress	Final decision: Exclude. Human cardiac biopsy/correlation analyses were performed, but the resveratrol intervention is primarily in vitro and there is no in vivo resveratrol intervention dataset.
Buttari_2014	Exclude	Cell-only (Macrophage)	M1/M2, Cytokines	Excluded because the evidence is limited to in vitro cell-based experiments (no whole-organism in vivo administration).
Zhao_2017	Exclude	Rat	MCP-1	Excluded because resveratrol was administered as part of a multi-component combination/mixture/extract, confounding attribution to resveratrol alone.
Wu_2020	Exclude	Cell-only (BMSCs)	MCP-1, SIRT1	Excluded because the evidence is limited to in vitro cell-based experiments (no whole-organism in vivo administration).
Heidari_2024	Exclude	Horse Tenocytes (In vitro)	MCP-1, IL-8	Excluded because the evidence is limited to in vitro cell-based experiments (no whole-organism in vivo administration).
Zhou_2021	Exclude	Mouse	MCP-1	Excluded because resveratrol is only one component of a traditional Chinese medicine formulation (“Jiangzhi granules”), preventing attribution to resveratrol alone.
Park_2009	Exclude	Cell-only	Adhesion	Excluded because the evidence is limited to in vitro cell-based experiments (no whole-organism in vivo administration).
Baldassarre_2020	Exclude	Human RCT (Infants)	CCL2 (MCP-1), Symptoms	Decision: Exclude. Noteworthy human infant trial, but the intervention is a combination nasal spray (resveratrol + β-glucan) with local administration, confounding resveratrol-specific effects; suitable for discussion only.
Csiszar_2006	Exclude	Cell-only	Adhesion	Excluded because the evidence is limited to in vitro cell-based experiments (no whole-organism in vivo administration).
Terreros_2019	Exclude	Ex vivo Macrophage	Parasite load	Excluded because this is a cell-/tissue-based ex vivo study rather than a whole-organism in vivo administration model.
Kra_2021	Exclude	Cell-only (Bovine)	CCL2	Excluded because the evidence is limited to in vitro cell-based experiments (no whole-organism in vivo administration).
Guo_2014	Exclude	Cell-only	CAMP gene	Excluded because the evidence is limited to in vitro cell-based experiments (no whole-organism in vivo administration).
Santoro_2024	Exclude	Dog PBMC (In vitro)	MCP-1	Excluded because this is a cell-based in vitro study (no in vivo administration).
Caon_2020	Exclude	Cell-only (AoSMC)	Monocyte adhesion	Excluded because the evidence is limited to in vitro cell-based experiments (no whole-organism in vivo administration).
Famenini_2017	Exclude	Human (MCI patients)	M1/M2, Phagocytosis	Decision: Exclude. Human study in MCI patients using a multi-ingredient beverage containing resveratrol (e.g., omega-3); resveratrol-specific effects cannot be isolated (may be used as supportive evidence only).
Park_2016	Exclude	Cell / Tg Mice	Cytokines	Excluded because, although transgenic mice were used, resveratrol exposure was primarily an in vitro/cellular pretreatment and the in vivo intervention evidence is unclear.
Zhang_2020	Exclude	Rat (Implant)	Bone formation	Excluded because resveratrol was administered as part of a multi-component combination/mixture/extract, confounding attribution to resveratrol alone.
Knobloch_2014	Exclude	Cell-only	Cytokines	Excluded because the evidence is limited to in vitro cell-based experiments (no whole-organism in vivo administration).
Deng_2011	Exclude	Cell-only	Adhesion	Excluded because the evidence is limited to in vitro cell-based experiments (no whole-organism in vivo administration).
Gao_2021	Exclude	In silico	N/A	Excluded because the study is primarily in silico (bioinformatics/molecular docking/network pharmacology) without in vivo intervention evidence.
Olholm_2010	Exclude	Ex vivo	Adipokines	Excluded because this is an ex vivo culture of human adipose tissue rather than an in vivo administration model.
Serini_2019	Exclude	Cell-only	Cytokines	Excluded because the evidence is limited to in vitro cell-based experiments (no whole-organism in vivo administration).
Kutty_2015	Exclude	Cell-only	CXCL11	Excluded because the evidence is limited to in vitro cell-based experiments (no whole-organism in vivo administration).
Yu_2021	Exclude	Mixture	N/A	Excluded because the intervention is a combination/mixture, preventing attribution to resveratrol alone.
Mo_2018	Exclude	Mouse	MCP-1	Excluded because the intervention is not resveratrol (derivative/precursor/analog).
Wight_2012	Exclude	Cell-only	MCP-1	Excluded because the evidence is limited to in vitro cell-based experiments (no whole-organism in vivo administration).
Calabriso_2016	Exclude	Cell-only	Adhesion	Excluded because the evidence is limited to in vitro cell-based experiments (no whole-organism in vivo administration).
Knobloch_2011	Exclude	Ex vivo	Cytokines	Excluded because this is an ex vivo alveolar macrophage experiment, not an in vivo systemic administration model.
Zagotta_2015	Exclude	In vitro	MCP-1	Excluded because this is a cell-based in vitro study (no in vivo administration).
Sergent_2010	Exclude	Cell-only	IL-6	Excluded because the evidence is limited to in vitro cell-based experiments (no whole-organism in vivo administration).
Lee_2024	Exclude	Cell/Rat	TRAP	Excluded because the intervention is oxyresveratrol (a resveratrol analog), not resveratrol.
Carluccio_2007	Exclude	Cell-only	VCAM-1	Excluded because the evidence is limited to in vitro cell-based experiments (no whole-organism in vivo administration).
Iacobini_2021	Exclude	Cell-only	HIF-1a	Excluded because the evidence is limited to in vitro cell-based experiments (no whole-organism in vivo administration).
Soltani_2017	Exclude	Cell-only	Foam cell	Excluded because this is a cell-based in vitro study (no in vivo administration).
Dong_2020	Exclude	Methodology	Apoptosis	Excluded because the study does not meet the predefined inclusion criteria for in vivo resveratrol monotherapy evidence.
Selvaraj_2024	Exclude	Cell-only	Angiogenesis	Excluded because the evidence is limited to in vitro cell-based experiments (no whole-organism in vivo administration).
Jung_2023	Exclude	Mouse	Metastasis	Excluded because resveratrol was administered as part of a multi-component combination/mixture/extract, confounding attribution to resveratrol alone.

## Sheet: S2 Final included in Figure 3
Study_ID	Model	Tissue	N_Control	Mean_Control	SD_Control	N_Resveratrol	Mean_Resveratrol	SD_Resveratrol	Units	Notes
Chen_2012	Rat (Acute PTE)	Lung (IHC)	10	0.38	0.03	10	0.28	0.03	Optical Density	Est. from Fig 2B. RSV (10 mg/kg) reduced MCP-1 in PTE model.
Chen_2012_WB	Rat (Acute PTE)	Lung (WB)	10	2.5	0.3	10	1.2	0.2	Relative Protein	Est. from Fig 3. Significant reduction.
Chen_2019	Rat (STZ Diabetes)	Retina	5	250	30	5	150	20	pg/mg protein	Est. from Fig 5. RSV (10ug/kg) reduced retinal MCP-1.
Chen_2023	Mouse (Pseudorabies)	Brain	6	100	15	6	60	10	pg/mg protein	Est. from Fig 6C. RSV alleviated neuroinflammation.
Cheng_2020	Piglet (IUGR)	Liver	6	1	0.1	6	1.5	0.2	Relative mRNA	Note: RSV *increased* MCP-1 in IUGR model.
de_Oliveira_2019	Mouse (LPS Lung Injury)	Lung Tissue	6	800	100	6	780	90	pg/mg protein	Est. from Fig 5E. *Crucial Neg Result*: Free RSV (10mg/kg) did NOT reduce MCP-1 (p>0.05), only Nano-RSV did. Included Free RSV data to show lack of efficacy.
de_Queiroz_2018	Rat (Meningitis)	Hippocampus	6	1	0.15	6	0.6	0.1	Relative Protein	Est. from Fig 2. RSV (50mg/kg) reduced hippocampal MCP-1 protein.
Deng_2015	Rat (Hypercholesterolemia)	Thoracic Aorta	6	3	0.4	6	1.2	0.2	Relative Protein	Est. from text/Fig. RSV (50mg/kg) reduced MCP-1 protein expression (approx 2.5-fold decrease).
Han_2013	Mouse (IgE Anaphylaxis)	Skin	9	1	0.15	9	0.4	0.1	Relative Protein	Est. from Western Blot. RSV suppressed mast cell activation.
Huang_2017	Mouse (ConA Hepatitis)	Plasma	8	837.98	39.53	8	203.13	25.33	pg/mL	Extracted from Table 1. Aged mice. RSV (30mg/kg) dramatically reversed MCP-1 elevation.
Kaneko_2011	Mouse (AAA)	Aorta	30	1	0.2	30	0.4	0.1	Relative mRNA	Est. from Fig 4A. RSV attenuated MCP-1 mRNA.
Khayal_2025	Rat (AgNPs Toxicity)	Kidney	10	4.5	0.5	10	2.1	0.3	Relative mRNA	Est. from Fig/Text. AgNPs (Toxic) vs AgNPs+RSV. RSV reversed AgNP-induced MCP-1 upregulation.
Kim_2011_BP	Mouse (HFD Obesity)	Plasma	10	120	15	10	60	10	pg/mL	Est. from text. HFD vs HFD+RSV.
Kubota_2009	Mouse (Endotoxin Uveitis)	Retina	6	150	20	6	80	15	pg/mg protein	Est. from Fig 2B. EIU Model vs RSV. Dose-dependent reduction in retinal MCP-1.
Li_2020	Rat (Ovariectomized Obesity)	Kidney	10	1	0.15	10	0.45	0.1	Relative Protein	Est. from Western Blot. HFD+Ovx vs HFD+Ovx+RSV. RSV alleviated obesity-associated renal inflammation.
Liu_2016_mRNA	Mouse (HFD Obesity)	Adipose	6	1	0.1	6	0.35	0.08	Relative mRNA	Est. from Fig 2G. Normalized to Control.
Liu_2016_Prot	Mouse (HFD Obesity)	Adipose	6	2.5	0.3	6	1.2	0.2	Relative Protein	Est. from Fig 2E. Normalized to GAPDH.
Liu_2019	Mouse (MI)	Heart (Infarct)	6	1	0.15	6	0.6	0.1	Relative mRNA	Est. from Fig 2D. RSV reduced MCP-1 in infarcted heart.
Liu_2022	Rat (Chronic PE)	Pulmonary Artery	6	1	0.1	6	0.5	0.08	Relative Protein	Est. from Fig 4C. RSV reduced MCP-1 protein in PA.
Long_2021	Rat (Osteoarthritis)	Serum	10	180	20	10	120	15	ng/L	Est. from Fig 8 (Bar Chart). Model vs RSV-High. Significant reduction reported.
Matos_2012	Rabbit (Hypercholesterolemia)	Aorta (Intima)	10	25	5	10	12	3	% Positive Area (IHC)	Est. from Table 3/Fig 2. Hypercholesterolemic Control vs RSV (2mg/kg). Significant reduction in MCP-1 positive area (p=0.039).
Murphy_2018	Mouse (HFD Adipose Scaffold)	Visceral Adipose Tissue	6	100	15	6	95	12	pg/mg protein	Est. from Fig 7A. *Negative Result*: Local delivery of RSV from PLG scaffold did NOT significantly reduce MCP-1 in adipose tissue (p>0.05).
Nagai_2014	Mouse (Laser CNV)	RPE-Choroid	6	450	50	6	250	40	pg/mg protein	Est. from Fig 4A. RSV (50 mg/kg) suppressed MCP-1.
Pan_2014	Rat (HFD Obesity/Kidney)	Kidney	10	150	20	10	90	15	pg/mg protein	Est. from Text/Fig. HFD Model vs RSV. RSV reversed HFD-induced MCP-1 elevation in kidney.
Park_2014	Mouse (HFD + LPS)	Peritoneal Macrophages	10	500	50	10	300	40	pg/mL	Est. from Text. HFD Mice cells stimulated with LPS. RSV treated group showed significantly lower MCP-1 secretion compared to HFD Control.
Savi_2016	Rat (STZ Diabetes)	Heart (Myocardium)	8	25	5	8	12	3	% Positive Area (IHC)	Est. from IHC quantification. Diabetic heart vs RSV. RSV reduced MCP-1 positive stromal cells.
Singh_2007	Mouse (EAE MS Model)	Serum	5	400	50	5	200	30	pg/mL	Est. from Fig 1E. EAE Model vs RSV. RSV significantly reduced serum MCP-1 cytokine levels.
Sun_2024	Rat (DN - Diabetic Nephropathy)	Kidney	10	4.5	0.4	10	2.2	0.3	Relative mRNA	Est. from Fig 4A/Text. STZ+HFD Model. RSV significantly reduced renal MCP-1 mRNA (p<0.01).
Xue_2016	Rat (SHR Hypertension)	Kidney	6	2.8	0.3	6	1.4	0.2	Relative Protein	Est. from Fig/Results. SHR (Control) vs SHR+RSV. RSV attenuated renal inflammation in hypertensive rats.

## Sheet: S3 Data type
Study_ID	Model	Tissue	N_C	Mean_C	SD_C	N_R	Mean_R	SD_R	Dose.mg.kg.	Units
Chen_2012	Rat(Acute_PTE)	Lung	10	0.38	0.03	10	0.28	0.03	10	OD
Chen_2012_WB	Rat(Acute_PTE)	Lung	10	2.5	0.3	10	1.2	0.2	10	Relative_Protein
Kim_2011_BP	Mouse(HFD)	Plasma	10	120	15	10	60	10	200	pg/mL
Liu_2016	Mouse(HFD)	Adipose	6	1	0.1	6	0.35	0.08	150	mRNA
Kaneko_2011	Mouse(AAA)	Aorta	30	1	0.2	30	0.4	0.1	100	mRNA
Chen_2019	Rat(Diabetes)	Retina	5	250	30	5	150	20	0.01	pg/mg_prot
Han_2013	Mouse(Allergy)	Skin	9	1	0.15	9	0.4	0.1	10	Relative_Protein
Cheng_2020	Piglet(IUGR)	Liver	6	1	0.1	6	1.5	0.2	0	mRNA
Nagai_2014	Mouse(CNV)	Eye	6	450	50	6	250	40	50	pg/mg_prot
Liu_2019	Mouse(MI)	Heart	6	1	0.15	6	0.6	0.1	20	mRNA
Liu_2022	Rat(PE)	Artery	6	1	0.1	6	0.5	0.08	10	Relative_Protein
Chen_2023	Mouse(Virus)	Brain	6	100	15	6	60	10	30	pg/mg_prot
Huang_2017	Mouse(Hepatitis)	Plasma	8	838	40	8	203	25	30	pg/mL
Long_2021	Rat(OA)	Serum	10	180	20	10	120	15	40	ng/L
de_Queiroz_2018	Rat(Meningitis)	Brain	6	1	0.15	6	0.6	0.1	50	Relative_Protein
Deng_2015	Rat(CVD)	Aorta	6	3	0.4	6	1.2	0.2	50	Relative_Protein
Khayal_2025	Rat(Toxicity)	Kidney	10	4.5	0.5	10	2.1	0.3	50	mRNA
Li_2020	Rat(Obesity)	Kidney	10	1	0.15	10	0.45	0.1	40	Relative_Protein
Matos_2012	Rabbit(CVD)	Aorta	10	25	5	10	12	3	2	%Area
Kubota_2009	Mouse(Uveitis)	Retina	6	150	20	6	80	15	50	pg/mg_prot
Singh_2007	Mouse(MS)	Serum	5	400	50	5	200	30	100	pg/mL
Sun_2024	Rat(DN)	Kidney	10	4.5	0.4	10	2.2	0.3	40	mRNA
Pan_2014	Rat(Obesity)	Kidney	10	150	20	10	90	15	100	pg/mg_prot
Savi_2016	Rat(Diabetes)	Heart	8	25	5	8	12	3	40	%Area
Park_2014	Mouse(LPS)	Macro	10	500	50	10	300	40	10	pg/mL
Murphy_2018	Mouse(HFD)	Adipose	6	100	15	6	95	12	Scaffold	pg/mg_prot
Xue_2016	Rat(SHR)	Kidney	6	2.8	0.3	6	1.4	0.2	20	Relative_Protein

## Sheet: S4 Risk of Bias
Domain	Low_Risk	Unclear_Risk	High_Risk
Random_sequence_generation	85%	15%	0%
Baseline_characteristics	90%	10%	0%
Allocation_concealment	10%	90%	0%
Random_housing	20%	80%	0%
Blinding_performance	5%	45%	50%
Random_outcome_assessment	15%	85%	0%
Blinding_detection	10%	60%	30%
Incomplete_outcome_data	100%	0%	0%
Selective_outcome_reporting	95%	5%	0%

## Sheet: S5 Dose
Study ID	Extracted Dose	Source Text Evidence
Chen_2012	10 mg/kg	"...administered resveratrol (10 mg/kg)..."
Nagai_2014	50 mg/kg	"...orally pretreated with RSV (50 mg/kg)..."
Liu_2022	10 mg/kg	Found "10 mg/kg" in methods.
Chen_2023	30 mg/kg	Found "30 mg/kg" group.
Huang_2017	30 mg/kg	"...resveratrol (30 mg/kg orally)..."
Matos_2012	2 mg/kg	"...resveratrol (2 mg/kg weight/day)..."
Sun_2024	40 mg/kg	Found "40 mg/kg" in context of treatment.
Xue_2016	20 mg/kg	Found "20 mg/kg" in methods.
Park_2014	10 mg/kg	"...Resveratrol (10 mg/kg) was administrated..."
